# Supplementary material for: MgO Nanoparticles as a Promising Photocatalyst towards Rhodamine B and Rhodamine 6G Degradation
Source: Molecules. 2024 Sep 11;29(18):4299. doi: 10.3390/molecules29184299 (PMC11434436; doi:10.3390/molecules29184299)
Supplement: Supplementary file 1 [file molecules-29-04299-s001.zip]

Archive with 1 entries (1 files):
- molecules-3101978-supplementary.pdf
